# Supplementary material for: A DNA adductome analysis revealed a reduction in the global level of C5-hydroxymethyl-2′-deoxycytidine in the non-tumoral upper urinary tract mucosa of urothelial carcinoma patients
Source: Genes Environ. 2021 Dec 2;43:52. doi: 10.1186/s41021-021-00228-9 (PMC8638144; doi:10.1186/s41021-021-00228-9)
Supplement: Supplementary file 1 — Additional file 1 Supplementary Table S1: Clinicopathological characteristics of cases. Supplementary Table S2: Standard compounds of DNA adducts and mass transition. Supplementary Table S3: Raw area data on DNA adducts in kidney samples. Supplementary Table S4: “Correction coefficient” and “normalized area” data on DNA adducts. Supplementary Table S5: The molar ratio of DNA adducts. Supplementary Table S6: Differences in the prevalence of DNA adducts by tissue types and the tumor status. Supplementary Table S7: Descriptive statistics of DNA adducts according to tissue types. Supplementary Table S8: A correlation analysis of DNA adducts. [file 41021_2021_228_MOESM1_ESM.xlsx]

## Sheet: S1
Supplementary Table S1: Clinicopathological characteristics of cases.
	Renal cortex	Renal medulla	Renal pelvis	Disease	T category	Age	Sex	Smoking history	eGFR (ml/min)	Herb usage	Tumor multicentricity of UTUC	History of bladder cancer
case1	sample No.1	sample No.29	-	RCC	T3a	54	M	current smoker	76	No	-	-
case2	sample No.2	sample No.28	-	RCC	T3a	67	M	current smoker	56	No	-	-
case3	sample No.3	-	-	RCC	T3a	64	F	ex-smoker	102	No	-	-
case4	sample No.4	-	-	RCC	T3c	78	M	ex-smoker	55	No	-	-
case5	sample No.5	-	-	RCC	T3a	70	M	ex-smoker	65	No	-	-
case6	sample No.6	-	-	RCC	T3a	77	M	ex-smoker	34	No	-	-
case7	sample No.7	sample No.30	-	RCC	T3a	75	M	non-smoker	79	No	-	-
case8	sample No.8	-	sample No.66	RCC	T1a	62	M	ex-smoker	59	No	-	-
case9	sample No.9	-	-	RCC	T3a	68	M	non-smoker	55	No	-	-
case10	sample No.10	sample No.35	sample No.72	RCC	T1a	63	F	ex-smoker	86	No	-	-
case11	sample No.11	-	-	RCC	T3a	69	M	ex-smoker	81	No	-	-
case12	sample No.12	sample No.27	sample No.71	RCC	T3a	73	M	current smoker	44	No	-	-
case13	sample No.13	-	-	RCC	T3a	57	F	ex-smoker	98	No	-	-
case14	sample No.14	sample No.31	sample No.68	RCC	T3b	72	F	non-smoker	67	No	-	-
case15	sample No.15	sample No.39	sample No.58	non-malignant disease	-	32	M	ex-smoker	86	No	-	-
case16	sample No.16	-	-	non-malignant disease	-	80	F	non-smoker	75	Yes	-	-
case17	sample No.17	-	-	ovarian cancer	-	71	F	NA	25	Yes	-	-
case18	sample No.18	-	-	sarcoma	-	63	M	NA	100	No	-	-
case19	sample No.19	-	-	UC	T3	84	F	non-smoker	29	No	multiple	Yes
case20	sample No.20	sample No.40	sample No.57	UC	T2	67	M	ex-smoker	80	No	solitary	Yes
case21	sample No.21	sample No.41	-	UC	T3	82	M	ex-smoker	66	No	solitary	No
case22	sample No.22	sample No.44	sample No.55	UC	T1	75	M	non-smoker	57	No	solitary	Yes
case23	sample No.23	-	-	UC	T3	84	M	current smoker	50	No	solitary	Yes
case24	sample No.24	-	Sample No.53	UC	T3	75	M	ex-smoker	49	Yes	multiple	Yes
case25	sample No.25	-	-	UC	T3	72	M	ex-smoker	31	No	multiple	No
case26	sample No.26	sample No.47	-	UC	T2	82	M	ex-smoker	59	No	solitary	Yes
case27	-	sample No.32	-	RCC	T3a	68	M	non-smoker	60	No	-	-
case28	-	sample No.33	-	RCC	T1a	77	M	non-smoker	61	No	-	-
case29	-	sample No.34	sample No.69	RCC	T3a	63	M	non-smoker	59	No	-	-
case30	-	sample No.36	-	RCC	T1b	76	M	ex-smoker	49	No	-	-
case31	-	sample No.37	sample No.70	RCC	T3a	68	M	ex-smoker	65	No	-	-
case32	-	sample No.38	-	RCC	T3a	76	F	non-smoker	58	No	-	-
case33	-	sample No.42	-	UC	T2	78	F	non-smoker	42	No	solitary	No
case34	-	sample No.43	sample No.56	UC	T3	54	M	ex-smoker	68	No	multiple	No
case35	-	sample No.45	sample No.54	UC	Tis	73	M	non-smoker	50	No	multiple	No
case36	-	sample No.46	-	UC	Tis	55	M	non-smoker	65	No	solitary	Yes
case37	-	-	sample No.48	UC	T2	50	M	current smoker	69	No	solitary	No
case38	-	-	sample No.49	UC	T1	60	M	current smoker	78	No	multiple	No
case39	-	-	sample No.50	UC	T1	68	M	ex-smoker	17	No	solitary	No
case40	-	-	sample No.51	UC	T3	89	F	non-smoker	34	Yes	multiple	No
case41	-	-	sample No.52	UC	T3	75	F	non-smoker	31	No	multiple	No
case42	-	-	sample No.59	non-malignant disease	-	80	M	non-smoker	58	No	-	-
case43	-	-	sample No.60	non-malignant disease	-	72	M	non-smoker	NA	NA	-	-
case44	-	-	sample No.61	non-malignant disease	-	71	F	non-smoker	49	No	-	-
case45	-	-	sample No.62	lung cancer	-	79	M	ex-smoker	97	No	-	-
case46	-	-	sample No.63	RCC	T1b	23	M	non-smoker	66	No	-	-
case47	-	-	sample No.64	RCC	T3a	50	M	current smoker	73	No	-	-
case48	-	-	sample No.65	RCC	T1a	64	F	non-smoker	75	No	-	-
case49	-	-	sample No.67	RCC	T3a	71	M	non-smoker	49	No	-	-

## Sheet: S2
Supplementary Table S2: Standard compounds of DNA adducts and mass transition
No.	Name	Description	Precursor m/z	Product m/z	Column retention time
1	13C2-dC	2'-deoxycytidine containing two carbon-13 atoms	230.1	114.1	2.4
2	N3-methyl-dC	N3-methyl-2'-deoxycytidine	242.1	126.1	2.8
3	5mdC	C5-methyl-2'-deoxycytidine	242.1	126.1	4.1
4	13C2-dT	2'-deoxythymidine containing two carbon-13 atoms	245.1	129.1	9.9
5	Etheno-dC	3,N4-etheno-2'-deoxycytidine	252.1	136.1	11.3
6	dI	2'-deoxyinosine	253.1	137	8.2
7	13C2-dA	2'-deoxyadenosine containing two carbon-13 atoms	254.1	138.1	10.4
8	5fdC	C5-formyl-2'-deoxycytidine	256.1	140	9.4
9	5fdU	C5-formyl-2'-deoxyuridine	257.1	141	8.5
10	O2-methyl-dT	O2-methyl-2'-deoxythymidine	257.1	141.1	11.7
11	N3-methyl-dT	N3-methyl-2'-deoxythymidine	257.1	141.1	13.8
12	O4-methyl-dT	O4-methyl-2'-deoxythymidine	257.1	141.1	15
13	5hmdC	C5-hydroxymethyl-2'-deoxycytidine	258.1	142.1	2.9
14	C5-Cl-dU	C5-chloro-2'-deoxyuridine	263	147	10.2
15	N6-methyl-dA	N6-methyl-2'-deoxyadenosine	266.1	150.1	13.7
16	N1-methyl-dA_2.3min	N1-methyl-2'-deoxyadenosine	266.1	150.1	2.3
17	N1-methyl-dA_2.7min	N1-methyl-2'-deoxyadenosine	266.1	150.1	2.7
18	C2-hydroxy-dA	C2-hydroxy-2'-deoxyadenosine	268.1	152.1	6.1
19	8-OHdA	C8-oxo-2'-deoxyadenosine	268.1	152.1	12.4
20	N4-acetyl-dC	N4-acetyl-2'-deoxycytidine	270.1	154.1	11.9
21	13C2-dG	2'-deoxyguanosine containing two carbon-13 atoms	270.1	154.1	8.6
22	O2-ethyl-dT	O2-ethyl-2'-deoxythymidine	271.1	155.1	14.3
23	N3-ethyl-dT	N3-ethyl-2'-deoxythymidine	271.1	155.1	15.7
24	O4-ethyl-dT	O4-ethyl-2'-deoxythymidine	271.1	155.1	17.6
25	C5-carboxy-dC	C5-carboxy-2'-deoxycytidine	272.1	156	3.9
26	Etheno-dA	1,N6-etheno-2'-deoxyadenosine	276.1	160.1	11.2
27	N6-ethyl-dA	N6-ethyl-2'-deoxyadenosine	280.1	164.1	15.8
28	O6-methyl-dG	O6-methyl-2'-deoxyguanosine	282.1	166.1	14.2
29	N1-methyl-dG	N1-methyl-2'-deoxyguanosine	282.1	166.1	10.9
30	N2-methyl-dG	N2-methyl-2'-deoxyguanosine	282.1	166.1	12.2
31	C6-thio-dG	C6-thio-2'-deoxyguanosine	284.1	168	9.6
32	8-OHdG	C8-oxo-2'-deoxyguanosine	284.1	168.1	10
33	O4-nPr-dT	O4-normalpropyl-2'-deoxythymidine	285.1	169.1	19.9
34	O4-iPr-dT	O4-isopropyl-2'-deoxythymidine	285.1	169.1	19.5
35	C2-Cl-dA	C2-chloro-2'-deoxyadenosine	286.1	170	14.4
36	N4-CM-dC	N4-carboxymethyl-2'-deoxycytidine	286.3	170.3	4.1
37	O6-ethyl-dG	O6-ethyl-2'-deoxyguanosine	296.1	180.1	16.4
38	N1-ethyl-dG	N1-ethyl-2'-deoxyguanosine	296.1	180.1	12.7
39	N7-ethyl-dG	N7-ethyl-2'-deoxyguanosine	296.1	180.1	13.7
40	N2-ethyl-dG	N2-ethyl-2'-deoxyguanosine	296.1	180.1	14.4
41	N7-POB-dG	N7-pyridyloxobutyl-2'-deoxyguanosine	299.2	183.1	14.6
42	N7-POB-dG_148	N7-pyridyloxobutyl-2'-deoxyguanosine	299.2	148.1	14.6
43	O4-nBu-dT	O4-normalbutyl-2'-deoxythymidine	299.2	183.1	21.7
44	N3-CM-dT	N3-carboxymethyl-2'-deoxythymidine	301.3	185.3	12.6
45	d4-N7-POB-dG	N7-pyridyloxobutyl-2'-deoxyguanosine containing four deuterium atoms	303.2	187.1	14.6
46	d4-N7-POB-dG_152	N7-pyridyloxobutyl-2'-deoxyguanosine containing four deuterium atoms	303.2	152.1	14.6
47	M1dG	1,N2-malondialdehyde-2'-deoxyguanosine	304.1	188.1	12.8
48	N6-CM-dA	N6-carboxymethyl-2'-deoxyadenosine	310.3	194.3	12.6
49	4-OHE-dC	4-oxo-2-hexenal-2'-deoxycytidine	322.1	206.1	15.6
50	DiEthyldG	Diethyl-2'-deoxyguanosine	324.1	208.1	16.9
51	O6-CM-dG	O6-carboxymethyl-2'-deoxyguanosine	326.3	210.3	12.3
52	N4-benzoyl-dC	N4-benzoyl-2'-deoxycytidine	332.1	216.1	18.7
53	N2-iBut-dG	N2-isobutyryl-2'-deoxyguanosine	338.1	222.1	16.9
54	Butanone-etheno-dA	Butanone-etheno-2'-deoxyadenosine	346.2	230.1	14.8
55	O6-benzyl-dG	O6-benzyl-2'-deoxyguanosine	358.2	242.1	20.7
56	4-ONE-dC	4-oxo-2-nonenal-2'-deoxycytidine	364.2	248.1	21.7
57	Heptanone-etheno-dA	Heptanone-etheno-2'-deoxyadenosine	388.2	272.2	20.7
58	O2-POB-dT	O2-pyridyloxobutyl-2'-deoxythymidine	390.2	274.1	16.6
59	O2-POB-dT_148	O2-pyridyloxobutyl-2'-deoxythymidine	390.2	148.1	16.6
60	d4-O2-POB-dT	O2-pyridyloxobutyl-2'-deoxythymidine containing four deuterium atoms	394.2	278.1	16.6
61	d4-O2-POB-dT_152	O2-pyridyloxobutyl-2'-deoxythymidine containing four deuterium atoms	394.2	152.1	16.6
62	NNN12_13.8min	2-[(3-Pyridyl)pyrrolidin-1-yl]-2’-deoxyinosine	399.2	283.1	13.9
63	NNN12_14.7min	2-[(3-Pyridyl)pyrrolidin-1-yl]-2’-deoxyinosine	399.2	283.1	14.7
64	4-ONE-dG	4-oxo-2-nonenal-2'-deoxyguanosine	404.2	288.1	20.7
65	O6-POB-dG	O6-pyridyloxobutyl-2'-deoxyguanosine	415.2	299.1	18
66	O6-POB-dG_148	O6-pyridyloxobutyl-2'-deoxyguanosine	415.2	148.1	18

## Sheet: S3
Supplementary Table S3: Raw area data on DNA adducts in kidney samples
Sample No.	Date	dC 13C2	5mdC	dT 13C2	dI	dA 13C2	5fdC	5hmdC	8-OH-dA	dG 13C2	8-OH-dG
1	2020-08-31	3260000	40800000	807000	65900	5150000	368	4960000	3350	3300000	1350
2	2020-09-09	3580000	44800000	932000	65400	5990000	811	7670000	141500	3360000	1480
3	2020-09-14	3340000	41400000	854000	73500	5590000	1290	6800000	37500	3270000	3950
4	2020-09-14	2480000	31600000	647000	82700	4220000	894	3880000	4420	2550000	1200
5	2020-09-18	2760000	37200000	690000	49800	4850000	692	4940000	758	2690000	2420
6	2020-09-18	3290000	43200000	791000	53300	5590000	743	3590000	17900	3110000	3950
7	2020-09-18	2650000	35500000	663000	49300	4640000	1110	4590000	4460	2680000	936
8	2020-09-18	2600000	33200000	625000	66300	4410000	769	6080000	20000	2590000	2180
9	2020-09-28	2700000	34000000	671000	58100	4340000	673	4770000	6090	2660000	822
10	2020-09-28	3480000	44300000	829000	59200	5550000	565	7350000	16000	3270000	1710
11	2020-09-28	2520000	32200000	645000	58100	4070000	343	4240000	20200	2460000	1080
12	2020-09-28	2810000	37000000	668000	79900	4570000	2480	5090000	36900	2760000	3500
13	2020-09-28	930000	14900000	345000	38200	1760000	511	1510000	7400	1180000	726
14	2020-09-28	2540000	32900000	648000	55000	4160000	350	4200000	33600	2570000	633
15	2020-08-31	2720000	33400000	682000	56200	4230000	657	5280000	6260	2740000	695
16	2020-09-09	2760000	31300000	738000	71000	4150000	437	3190000	76600	2490000	1500
17	2020-09-28	2070000	28600000	565000	61500	3570000	1040	2340000	13200	2200000	1240
18	2020-09-28	2050000	28300000	534000	46600	3490000	577	3810000	15800	2210000	1270
19	2020-09-14	3340000	42400000	823000	64500	5660000	653	3540000	6502	3230000	2870
20	2020-09-14	2420000	31700000	653000	61200	4250000	1050	4670000	3460	2530000	1030
21	2020-09-18	1920000	25900000	512000	48000	3330000	558	3180000	2540	2000000	1240
22	2020-09-18	2460000	32100000	624000	55900	4260000	978	4720000	95700	2450000	3670
23	2020-09-18	3010000	39200000	715000	49500	5060000	580	4960000	7170	2900000	1470
24	2020-09-18	2320000	30100000	580000	45200	3920000	869	2500000	52700	2360000	1680
25	2020-09-28	2410000	32400000	605000	78200	4050000	1300	3480000	18400	2520000	811
26	2020-09-28	3420000	47000000	789000	47400	5670000	1260	6270000	30400	3290000	980
27	2020-08-31	2760000	37100000	738000	59100	4610000	495	5800000	8335	2890000	2260
28	2020-09-09	2620000	34600000	678000	55900	4530000	806	5870000	22300	2700000	1300
29	2020-09-14	3210000	42100000	696000	66500	5480000	500	6670000	139000	3110000	1700
30	2020-09-14	2480000	32900000	639000	63700	4340000	755	4520000	5730	2550000	1520
31	2020-09-18	2390000	32400000	619000	58500	4200000	834	4980000	19800	2420000	1160
32	2020-09-18	2040000	27700000	508000	43100	3540000	322	3760000	5710	2100000	933
33	2020-09-18	2490000	32600000	604000	59600	4200000	1500	5160000	27400	2500000	2530
34	2020-09-18	2310000	29900000	549000	63500	3860000	559	4840000	10000	2330000	854
35	2020-09-28	2780000	36800000	659000	57200	4570000	1020	5780000	25900	2760000	1310
36	2020-09-28	2300000	29700000	560000	74200	3580000	459	3370000	10300	2250000	850
37	2020-09-28	2400000	32300000	594000	61000	3960000	333	4250000	2140	2440000	911
38	2020-09-28	2340000	30200000	585000	54900	3860000	578	4100000	20100	2390000	483
39	2020-09-18	2090000	29200000	493000	60300	3720000	715	4690000	52200	2200000	157
40	2020-08-31	2880000	38400000	743000	63500	4820000	812	5550000	3320	3010000	1180
41	2020-09-09	2920000	37500000	784000	60700	5000000	1010	5910000	2430	2860000	2730
42	2020-09-14	2070000	28100000	505000	47700	3590000	693	3620000	8100	2150000	713
43	2020-09-14	1870000	25800000	496000	46200	3270000	321	3220000	7260	2010000	837
44	2020-09-18	2150000	29200000	577000	91700	3810000	639	4160000	22700	2250000	2370
45	2020-09-18	2600000	33600000	633000	70700	4300000	1070	3740000	23600	2570000	3850
46	2020-09-18	2260000	30900000	536000	55000	3910000	493	5240000	10800	2390000	433
47	2020-09-28	2430000	32800000	573000	43800	3980000	472	4950000	10400	2490000	959
48	2020-09-18	3270000	37900000	766000	61700	5030000	1380	1390000	10400	3040000	2340
49	2020-09-28	4900000	47200000	1030000	98700	6230000	824	4700000	40000	4110000	2210
50	2020-09-28	2540000	32900000	627000	66700	4040000	824	1520000	8840	2490000	898
51	2020-09-18	2550000	31600000	645000	61500	4250000	1240	2570000	19000	2520000	3540
52	2020-08-31	3640000	38400000	908000	81400	5070000	1120	1780000	25800	3450000	3360
53	2020-09-18	2180000	28000000	541000	88800	3580000	784	2260000	21800	2140000	1310
54	2020-09-14	3620000	38300000	879000	69400	5200000	1040	4580000	15800	3390000	7470
55	2020-09-18	2420000	31000000	577000	58300	4020000	838	1680000	2960	2380000	1620
56	2020-09-09	2870000	34000000	767000	65600	4610000	1530	1940000	101000	2830000	2250
57	2020-09-14	3220000	38700000	839000	69500	5160000	761	4890000	69100	3220000	2350
58	2020-08-31	1480000	20500000	496000	58000	2460000	906	1950000	5680	1720000	3750
59	2020-09-28	2670000	32200000	693000	55000	4070000	681	3720000	78500	2660000	1280
60	2020-09-28	3580000	42900000	839000	71400	5430000	758	5500000	9040	3410000	1040
61	2020-09-09	3480000	37300000	909000	71800	5130000	573	1920000	36200	3160000	2530
62	2020-09-28	2800000	37500000	632000	94700	4600000	981	4140000	8750	2790000	1800
63	2020-09-14	2680000	33600000	735000	74600	4370000	1130	1280000	12800	2750000	3600
64	2020-09-28	2680000	34100000	701000	62400	4340000	1080	4920000	16100	2700000	1500
65	2020-09-18	2400000	30300000	604000	152000	4070000	845	4060000	1690	2400000	2300
66	2020-09-28	2560000	35300000	639000	43000	4310000	286	3410000	4580	2650000	920
67	2020-09-18	2410000	32400000	594000	51700	4140000	193	2660000	126000	2450000	2140
68	2020-09-18	2050000	27900000	556000	58800	3640000	805	3050000	24300	2190000	1300
69	2020-09-14	2560000	32500000	704000	77800	4370000	975	4410000	11800	2670000	2700
70	2020-09-18	2710000	35000000	651000	60100	4620000	536	3500000	24600	2690000	2140
71	2020-09-28	2180000	29600000	520000	47500	3660000	771	3430000	935	2310000	515
72	2020-09-28	2310000	30500000	568000	52300	3780000	860	3960000	26100	2390000	1240

## Sheet: S4
Supplementary Table S4: "Correction coefficient" and "normalized area" data on DNA adducts
		Correction coefficient	Normalized area
Sample No.	Date		dC 13C2	5mdC	dT 13C2	dI	dA 13C2	5fdC	5hmdC	8-OHdA	dG 13C2	8-OHdG
1	2020-08-31	1.26104	2590000	32400000	640000	52300	4080000	-	3930000	-	2610000	-
2	2020-09-09	1.40163	2551000	31900000	665000	46600	4270000	-	5470000	-	2400000	-
3	2020-09-14	1.30937	2553000	31600000	652000	56100	4270000	990	5190000	28600	2500000	3010
4	2020-09-14	0.991736	2497000	31900000	652000	83400	4260000	-	3910000	-	2570000	-
5	2020-09-18	1.0723	2574000	34700000	643000	46400	4520000	-	4610000	-	2510000	2260
6	2020-09-18	1.25517	2624000	34400000	630000	42500	4450000	-	2860000	14300	2480000	3140
7	2020-09-18	1.03885	2556000	34100000	638000	47400	4470000	1060	4420000	-	2580000	-
8	2020-09-18	1.01106	2568000	32900000	618000	65600	4360000	-	6010000	-	2560000	2150
9	2020-09-28	1.03699	2603000	32800000	647000	56000	4180000	-	4600000	-	2570000	-
10	2020-09-28	1.29396	2690000	34200000	641000	45800	4290000	-	5680000	-	2520000	-
11	2020-09-28	0.971623	2594000	33100000	664000	59800	4190000	-	4370000	-	2540000	-
12	2020-09-28	1.07521	2612000	34500000	621000	74300	4250000	2310	4730000	-	2570000	3260
13	2020-09-28	0.436325	2139000	34100000	790000	87500	4030000	-	3460000	-	2700000	-
14	2020-09-28	0.997092	2552000	33000000	650000	55200	4170000	-	4210000	-	2580000	-
15	2020-08-31	1.05761	2568000	31600000	645000	53100	4000000	-	4990000	-	2590000	-
16	2020-09-09	1.02728	2691000	30500000	718000	69100	4040000	-	3100000	-	2420000	-
17	2020-09-28	0.847233	2445000	33700000	667000	72600	4210000	-	2760000	-	2590000	-
18	2020-09-28	0.823408	2493000	34400000	649000	56600	4230000	-	4620000	-	2680000	-
19	2020-09-14	1.28775	2591000	32900000	639000	50100	4390000	-	2750000	-	2510000	2230
20	2020-09-14	0.991081	2446000	32000000	659000	61700	4290000	-	4710000	-	2550000	-
21	2020-09-18	0.780575	2462000	33200000	656000	61500	4260000	-	4080000	-	2560000	-
22	2020-09-18	0.963741	2557000	33300000	647000	58000	4420000	-	4900000	99300	2540000	3810
23	2020-09-18	1.15047	2612000	34100000	621000	43100	4400000	-	4320000	-	2520000	-
24	2020-09-18	0.910864	2542000	33000000	637000	49600	4300000	-	2740000	57800	2590000	-
25	2020-09-28	0.946221	2548000	34200000	639000	82700	4280000	1370	3670000	-	2670000	-
26	2020-09-28	1.30589	2620000	36000000	604000	36300	4340000	960	4800000	-	2520000	-
27	2020-08-31	1.10324	2498000	33700000	668000	53500	4170000	-	5260000	-	2620000	2050
28	2020-09-09	1.05167	2489000	32900000	645000	53200	4310000	-	5580000	-	2570000	-
29	2020-09-14	1.23253	2607000	34200000	565000	54000	4440000	-	5410000	-	2520000	-
30	2020-09-14	0.991665	2497000	33200000	644000	64200	4380000	-	4560000	-	2580000	-
31	2020-09-18	0.950967	2514000	34000000	651000	61600	4420000	-	5230000	-	2550000	-
32	2020-09-18	0.805706	2527000	34400000	631000	53500	4400000	-	4670000	7080	2600000	-
33	2020-09-18	0.973688	2562000	33500000	621000	61200	4320000	-	5300000	-	2570000	2600
34	2020-09-18	0.904287	2553000	33000000	607000	70200	4270000	-	5350000	-	2580000	-
35	2020-09-28	1.07412	2590000	34300000	614000	53300	4250000	-	5380000	-	2570000	-
36	2020-09-28	0.872198	2636000	34100000	642000	85000	4110000	-	3870000	-	2580000	-
37	2020-09-28	0.933771	2572000	34600000	637000	65300	4240000	-	4550000	-	2610000	-
38	2020-09-28	0.909643	2570000	33200000	643000	60400	4240000	-	4510000	-	2620000	-
39	2020-09-18	0.836201	2496000	34900000	590000	72100	4440000	-	5610000	62400	2630000	-
40	2020-08-31	1.14162	2524000	33700000	650000	55600	4220000	-	4860000	-	2640000	-
41	2020-09-09	1.15723	2520000	32400000	678000	52500	4320000	-	5100000	-	2470000	2360
42	2020-09-14	0.823677	2515000	34100000	613000	57900	4360000	-	4400000	-	2620000	-
43	2020-09-14	0.767837	2439000	33600000	646000	60100	4250000	-	4190000	-	2610000	-
44	2020-09-18	0.884494	2428000	33000000	652000	104000	4310000	-	4700000	-	2540000	2680
45	2020-09-18	1.00543	2583000	33400000	630000	70300	4280000	-	3720000	-	2550000	3830
46	2020-09-18	0.901757	2510000	34300000	594000	61000	4340000	-	5820000	-	2650000	-
47	2020-09-28	0.942005	2578000	34800000	609000	46500	4230000	-	5260000	-	2640000	-
48	2020-09-18	1.1848	2756000	32000000	647000	52100	4250000	1160	1180000	-	2560000	1970
49	2020-09-28	1.59513	3073000	29600000	644000	61900	3900000	-	2940000	-	2580000	1390
50	2020-09-28	0.971157	2617000	33900000	646000	68600	4160000	-	1570000	-	2570000	-
51	2020-09-18	0.996697	2559000	31700000	647000	61700	4270000	1240	2580000	-	2530000	3550
52	2020-08-31	1.37468	2644000	28000000	661000	59200	3690000	820	1290000	-	2510000	2440
53	2020-09-18	0.838843	2598000	33400000	644000	106000	4260000	-	2690000	-	2550000	-
54	2020-09-14	1.34117	2699000	28500000	655000	51800	3870000	-	3410000	-	2530000	5570
55	2020-09-18	0.935034	2593000	33200000	618000	62300	4300000	-	1800000	-	2540000	-
56	2020-09-09	1.11138	2581000	30500000	690000	59000	4140000	1380	1750000	-	2550000	2020
57	2020-09-14	1.25532	2567000	30800000	668000	55400	4110000	-	3890000	-	2560000	1870
58	2020-08-31	0.624595	2363000	32800000	795000	92800	3940000	-	3130000	-	2750000	6010
59	2020-09-28	1.03891	2568000	31000000	667000	53000	3920000	-	3580000	-	2560000	-
60	2020-09-28	1.31411	2723000	32700000	638000	54400	4130000	-	4180000	-	2600000	-
61	2020-09-09	1.29418	2690000	28800000	703000	55400	3960000	-	1480000	-	2440000	1960
62	2020-09-28	1.08411	2581000	34600000	583000	87300	4240000	-	3820000	-	2570000	-
63	2020-09-14	1.05944	2531000	31700000	694000	70400	4120000	1070	1210000	12100	2600000	3390
64	2020-09-28	1.04949	2554000	32500000	668000	59500	4140000	-	4680000	15300	2580000	-
65	2020-09-18	0.934911	2562000	32400000	646000	162000	4360000	-	4340000	-	2560000	2460
66	2020-09-28	1.0067	2544000	35100000	635000	42700	4280000	-	3390000	-	2630000	-
67	2020-09-18	0.946899	2541000	34300000	627000	54600	4370000	-	2810000	-	2590000	2260
68	2020-09-18	0.853471	2400000	32600000	651000	68900	4260000	-	3580000	-	2560000	-
69	2020-09-14	1.03391	2480000	31500000	681000	75300	4230000	-	4270000	-	2580000	2610
70	2020-09-18	1.05203	2575000	33200000	619000	57100	4390000	-	3330000	-	2560000	2030
71	2020-09-28	0.854869	2546000	34700000	608000	55600	4280000	-	4010000	-	2700000	-
72	2020-09-28	0.895867	2583000	34100000	634000	58400	4220000	-	4420000	-	2670000	-

## Sheet: S5
Supplementary Table S5: The molar ratio of DNA adducts
	Molar quantity (mol)						Molar ratio (number/bases)
Sample No.	5mdC	5hmdC	5fdC	dI	8-OHdA	8-OHdG	5mdC	5hmdC	5fdC	dI	8-OHdA	8-OHdG
1	1.22e-11	1.55e-12	-	2.67e-14	-	-	0.0172	0.00219	-	2.61e-05	-	-
2	1.21e-11	2.16e-12	-	2.38e-14	-	-	0.017	0.00305	-	2.33e-05	-	-
3	1.16e-11	2.05e-12	6.47e-16	2.86e-14	3.83e-14	2.59e-15	0.0164	0.00289	9.12e-07	2.81e-05	3.76e-05	3.65e-06
4	1.22e-11	1.54e-12	-	4.25e-14	-	-	0.0172	0.00218	-	4.17e-05	-	-
5	1.2e-11	1.82e-12	-	2.37e-14	-	1.94e-15	0.017	0.00257	-	2.32e-05	-	2.74e-06
6	1.25e-11	1.13e-12	-	2.17e-14	1.92e-14	2.7e-15	0.0176	0.00159	-	2.12e-05	1.88e-05	3.81e-06
7	1.18e-11	1.75e-12	6.96e-16	2.42e-14	-	-	0.0167	0.00246	9.82e-07	2.37e-05	-	-
8	1.2e-11	2.37e-12	-	3.35e-14	-	1.85e-15	0.0169	0.00335	-	3.28e-05	-	2.61e-06
9	1.23e-11	1.82e-12	-	2.85e-14	-	-	0.0173	0.00256	-	2.8e-05	-	-
10	1.25e-11	2.24e-12	-	2.33e-14	-	-	0.0176	0.00316	-	2.29e-05	-	-
11	1.24e-11	1.72e-12	-	3.05e-14	-	-	0.0175	0.00243	-	2.99e-05	-	-
12	1.19e-11	1.87e-12	1.51e-15	3.79e-14	-	2.8e-15	0.0168	0.00264	2.13e-06	3.71e-05	-	3.94e-06
13	5.3e-12	1.37e-12	-	4.46e-14	-	-	0.00753	0.00193	-	4.38e-05	-	-
14	1.18e-11	1.66e-12	-	2.81e-14	-	-	0.0167	0.00234	-	2.76e-05	-	-
15	1.2e-11	1.97e-12	-	2.71e-14	-	-	0.0169	0.00278	-	2.66e-05	-	-
16	1.12e-11	1.22e-12	-	3.52e-14	-	-	0.0158	0.00173	-	3.45e-05	-	-
17	1.02e-11	1.09e-12	-	3.7e-14	-	-	0.0144	0.00154	-	3.63e-05	-	-
18	1.02e-11	1.83e-12	-	2.88e-14	-	-	0.0143	0.00258	-	2.83e-05	-	-
19	1.52e-11	1.09e-12	-	2.56e-14	-	1.91e-15	0.0214	0.00153	-	2.51e-05	-	2.7e-06
20	1.14e-11	1.86e-12	-	3.15e-14	-	-	0.016	0.00263	-	3.09e-05	-	-
21	9.3e-12	1.61e-12	-	3.13e-14	-	-	0.0131	0.00227	-	3.07e-05	-	-
22	1.15e-11	1.93e-12	-	2.96e-14	1.33e-13	3.27e-15	0.0162	0.00273	-	2.9e-05	0.00013	4.61e-06
23	1.41e-11	1.7e-12	-	2.2e-14	-	-	0.0198	0.0024	-	2.15e-05	-	-
24	1.08e-11	1.08e-12	-	2.53e-14	7.74e-14	-	0.0152	0.00153	-	2.48e-05	7.59e-05	-
25	1.16e-11	1.45e-12	8.97e-16	4.22e-14	-	-	0.0164	0.00205	1.27e-06	4.13e-05	-	-
26	1.68e-11	1.9e-12	6.29e-16	1.85e-14	-	-	0.0237	0.00267	8.87e-07	1.81e-05	-	-
27	1.33e-11	2.08e-12	-	2.73e-14	-	1.76e-15	0.0188	0.00293	-	2.68e-05	-	2.48e-06
28	1.24e-11	2.2e-12	-	2.71e-14	-	-	0.0175	0.00311	-	2.66e-05	-	-
29	1.51e-11	2.14e-12	-	2.75e-14	-	-	0.0213	0.00301	-	2.7e-05	-	-
30	1.18e-11	1.8e-12	-	3.27e-14	-	-	0.0167	0.00254	-	3.21e-05	-	-
31	1.16e-11	2.07e-12	-	3.14e-14	-	-	0.0164	0.00291	-	3.08e-05	-	-
32	9.9e-12	1.84e-12	-	2.73e-14	9.49e-15	-	0.014	0.0026	-	2.67e-05	9.3e-06	-
33	1.17e-11	2.09e-12	-	3.12e-14	-	2.23e-15	0.0165	0.00295	-	3.06e-05	-	3.15e-06
34	1.07e-11	2.11e-12	-	3.58e-14	-	-	0.0151	0.00298	-	3.51e-05	-	-
35	1.32e-11	2.13e-12	-	2.72e-14	-	-	0.0186	0.003	-	2.66e-05	-	-
36	1.06e-11	1.53e-12	-	4.34e-14	-	-	0.015	0.00215	-	4.25e-05	-	-
37	1.16e-11	1.8e-12	-	3.33e-14	-	-	0.0163	0.00253	-	3.26e-05	-	-
38	1.08e-11	1.78e-12	-	3.08e-14	-	-	0.0153	0.00251	-	3.02e-05	-	-
39	1.05e-11	2.21e-12	-	3.68e-14	8.36e-14	-	0.0147	0.00312	-	3.61e-05	8.2e-05	-
40	1.38e-11	1.92e-12	-	2.84e-14	-	-	0.0194	0.00271	-	2.78e-05	-	-
41	1.34e-11	2.02e-12	-	2.68e-14	-	2.02e-15	0.0189	0.00284	-	2.62e-05	-	2.85e-06
42	1.01e-11	1.74e-12	-	2.95e-14	-	-	0.0142	0.00245	-	2.9e-05	-	-
43	9.2e-12	1.66e-12	-	3.07e-14	-	-	0.013	0.00233	-	3.01e-05	-	-
44	1.05e-11	1.86e-12	-	5.29e-14	-	2.3e-15	0.0148	0.00262	-	5.19e-05	-	3.25e-06
45	1.2e-11	1.47e-12	-	3.58e-14	-	3.29e-15	0.017	0.00207	-	3.51e-05	-	4.64e-06
46	1.11e-11	2.3e-12	-	3.11e-14	-	-	0.0156	0.00324	-	3.05e-05	-	-
47	1.17e-11	2.08e-12	-	2.37e-14	-	-	0.0166	0.00293	-	2.32e-05	-	-
48	1.19e-11	4.64e-13	7.61e-16	2.66e-14	-	1.69e-15	0.0167	0.000654	1.07e-06	2.6e-05	-	2.39e-06
49	1.18e-11	6.19e-13	-	3.5e-14	-	1.19e-15	0.0173	0.00164	-	3.09e-05	-	1.68e-06
50	1.13e-11	1.02e-12	8.11e-16	3.15e-14	-	-	0.0167	0.000874	7.83e-07	3.43e-05	-	-
51	1.18e-11	5.11e-13	5.35e-16	3.02e-14	-	3.04e-15	0.016	0.00144	1.14e-06	3.09e-05	-	4.29e-06
52	1.15e-11	1.06e-12	-	5.4e-14	-	2.1e-15	0.0167	0.000721	-	2.96e-05	-	2.96e-06
53	1.19e-11	1.35e-12	-	2.64e-14	-	-	0.0162	0.0015	-	5.29e-05	-	-
54	1.19e-11	7.1e-13	-	3.18e-14	-	4.78e-15	0.0168	0.0019	-	2.59e-05	-	6.74e-06
55	1.22e-11	6.91e-13	9.03e-16	3.01e-14	-	-	0.0168	0.001	8.28e-07	3.12e-05	-	-
56	1.19e-11	1.54e-12	-	2.82e-14	-	1.73e-15	0.0173	0.000974	-	2.95e-05	-	2.45e-06
57	1.22e-11	1.23e-12	-	4.73e-14	-	1.61e-15	0.0168	0.00217	-	2.77e-05	-	2.27e-06
58	1.2e-11	1.41e-12	-	2.7e-14	-	5.16e-15	0.0172	0.00174	-	4.64e-05	-	7.27e-06
59	1.18e-11	1.65e-12	-	2.77e-14	-	-	0.0169	0.00199	-	2.65e-05	-	-
60	1.23e-11	5.85e-13	-	2.83e-14	-	-	0.0167	0.00233	-	2.72e-05	-	-
61	1.22e-11	1.16e-12	-	3.15e-14	-	1.68e-15	0.0174	0.000824	-	2.77e-05	-	2.37e-06
62	1.23e-11	1.51e-12	-	4.45e-14	-	-	0.0173	0.00213	-	4.37e-05	-	-
63	1.09e-11	4.77e-13	6.98e-16	3.59e-14	1.62e-14	2.91e-15	0.0154	0.000672	9.85e-07	3.52e-05	1.59e-05	4.11e-06
64	1.22e-11	1.85e-12	-	3.03e-14	2.05e-14	-	0.0172	0.00261	-	2.97e-05	2.01e-05	-
65	1.18e-11	1.71e-12	-	8.28e-14	-	2.11e-15	0.0167	0.00242	-	8.12e-05	-	2.98e-06
66	1.21e-11	1.34e-12	-	2.18e-14	-	-	0.017	0.00189	-	2.14e-05	-	-
67	1.23e-11	1.11e-12	-	2.78e-14	-	1.94e-15	0.0173	0.00156	-	2.73e-05	-	2.74e-06
68	1.29e-11	1.41e-12	-	3.52e-14	-	-	0.0182	0.00199	-	3.45e-05	-	-
69	1.23e-11	1.69e-12	-	3.84e-14	-	2.24e-15	0.0174	0.00238	-	3.76e-05	-	3.16e-06
70	1.21e-11	1.31e-12	-	2.91e-14	-	1.74e-15	0.017	0.00185	-	2.85e-05	-	2.46e-06
71	1.18e-11	1.58e-12	-	2.84e-14	-	-	0.0166	0.00223	-	2.78e-05	-	-
72	1.23e-11	1.74e-12	-	2.98e-14	-	-	0.0174	0.00246	-	2.92e-05	-	-

## Sheet: S6
Supplementary Table S6: Differences in the prevalence of DNA adducts by tissue types and the tumor status
	Comparison between tissues (p value)			Comparison between malignant tumor patients and non-tumor patients (p value)
	Renal cortex vs Renal medulla	Renal cortex vs Renal pelvis	Renal medulla vs Renal pelvis	Cortex-RCC vs Cortex-non-RCC	Medulla-RCC vs medulla-non-RCC	Pelvis-UTUC vs Pelvis-non-UTUC
5mdC	NA	NA	NA	NA	NA	NA
5hmdC	NA	NA	NA	NA	NA	NA
5fdC	0.734	0.191	0.079	1	0.119	0.4
dI	NA	NA	NA	NA	NA	NA
8-OHdA	0.678	0.668	1	1	1	0.5
8-OHdG	1	0.048	0.038	0.391	0.611	0.414
NA: Not applicable

## Sheet: S7
Supplementary Table S7: Descriptive statistics of DNA adducts according to tissue types
Renal cortex
	5mdC	5hmdC	5fdC	dI	8-OHdA	8-OHdG
N	26	26	5	26	4	7
Median	0.0169	0.00245	9.82e-07	2.81e-05	4.74e-05	3.65e-06
Minimum	0.00753	0.00153	8.87e-07	1.81e-05	3.65e-06	2.61e-06
Maximum	0.0237	0.00335	2.13e-06	4.38e-05	0.00013	4.61e-06
Standard deviation	0.0028	0.000509	5.22e-07	6.7e-06	5.77e-05	7.67e-07
Renal medulla
	5mdC	5hmdC	5fdC	dI	8-OHdA	8-OHdG
N	21	21	1	21	2	5
Median	0.0164	0.00284	1.42e-06	3.02e-05	4.57e-05	3.15e-06
Minimum	0.013	0.00207	1.42e-06	2.32e-05	9.3e-06	2.48e-06
Maximum	0.0213	0.00324	1.42e-06	5.19e-05	8.2e-05	4.64e-06
Standard deviation	0.00206	0.000324	NA	6.41e-06	5.14e-05	8.2e-07
Renal pelvis
	5mdC	5hmdC	5fdC	dI	8-OHdA	8-OHdG
N	25	25	5	25	2	14
Median	0.0169	0.00185	1.07e-06	2.96e-05	1.8e-05	2.85e-06
Minimum	0.0154	0.000654	7.54e-07	2.14e-05	1.59e-05	1.68e-06
Maximum	0.0182	0.00261	1.27e-06	8.12e-05	2.01e-05	7.27e-06
Standard deviation	0.000545	0.000627	1.93e-07	1.21e-05	2.97e-06	1.67e-06
NA: Not applicable

## Sheet: S8
Supplementary Table S8: A correlation analysis of DNA adducts
Renal cortex
		5mdC	5hmdC	5fdC	dI	8-OHdA	8-OHdG
5mdC	Spearman's rho	-	0.166353	-0.205196	-0.605	-0.6	-0.571429
	p value	-	0.416676	0.740582	0.00104878	0.4	0.180202
	N	-	26	5	26	4	7
5hmdC	Spearman's rho		-	-0.6	-0.177808	-0.4	-0.0357143
	p value		-	0.284757	0.38484	0.6	0.939408
	N		-	5	26	4	7
5fdC	Spearman's rho			-	0.8	NA	1
	p value			-	0.104088	NA	NA
	N			-	5	1	2
dI	Spearman's rho				-	0.4	0.142857
	p value				-	0.6	0.759945
	N				-	4	7
8-OHdA	Spearman's rho					-	1
	p value					-	NA
	N					-	3
8-OHdG	Spearman's rho						-
	p value						-
	N						-
Renal medulla
		5mdC	5hmdC	5fdC	dI	8-OHdA	8-OHdG
5mdC	Spearman's rho	-	0.326729	1	-0.455	1	-0.6
	p value	-	0.148288	NA	0.0379878	NA	0.284757
	N	-	21	2	21	2	5
5hmdC	Spearman's rho		-	-1	-0.271693	1	-0.7
	p value		-	NA	0.233501	NA	0.18812
	N		-	2	21	2	5
5fdC	Spearman's rho			-	1	NA	NA
	p value			-	NA	NA	NA
	N			-	2	0	1
dI	Spearman's rho				-	1	0.8
	p value				-	NA	0.104088
	N				-	2	5
8-OHdA	Spearman's rho					-	NA
	p value					-	NA
	N					-	0
8-OHdG	Spearman's rho						-
	p value						-
	N						-
Renal pelvis
		5mdC	5hmdC	5fdC	dI	8-OHdA	8-OHdG
5mdC	Spearman's rho	-	0.293476	0.410391	-0.0300512	1	-0.34891
	p value	-	0.154495	0.492536	0.88661	NA	0.221453
	N	-	25	5	25	2	14
5hmdC	Spearman's rho		-	0.5	0.0327112	1	0.164835
	p value		-	0.391002	0.876645	NA	0.573346
	N		-	5	25	2	14
5fdC	Spearman's rho			-	-0.3	NA	-0.1
	p value			-	0.623838	NA	0.872889
	N			-	5	1	5
dI	Spearman's rho				-	-1	0.372248
	p value				-	NA	0.189967
	N				-	2	14
8-OHdA	Spearman's rho					-	NA
	p value					-	NA
	N					-	1
8-OHdG	Spearman's rho						-
	p value						-
	N						-
NA: Not applicable
